# Supplementary material for: Profiling of Bacterial Communities of Hospital Wastewater Reveals Clinically Relevant Genera and Antimicrobial Resistance Genes
Source: Microorganisms. 2025 Jun 5;13(6):1316. doi: 10.3390/microorganisms13061316 (PMC12195092; doi:10.3390/microorganisms13061316)
Supplement: Supplementary file 1 [file microorganisms-13-01316-s001.zip]

Archive with 1 entries (1 files):
- microorganisms-3612916-supplementary.pdf
